# Supplementary material for: Data set on coping strategies in the digital age: The role of psychological well-being and social capital among university students in Java Timor, Surabaya, Indonesia
Source: Data Brief. 2020 Apr 23;30:105583. doi: 10.1016/j.dib.2020.105583 (PMC7184248; doi:10.1016/j.dib.2020.105583)
Supplement: Supplementary file 1 [file mmc1.xml]

<?xml version="1.0" encoding="utf-8" standalone="no"?>
<data>
  <datasets>
    <author>anis.eliyana@feb.unair.ac.id;anis.eliyana.febunair@gmail.com</author>
    <type>1</type>
    <dataset>
      <name>Techno stress and Coping strategies</name>
      <caption />
      <description>Techno stress and Coping strategies</description>
      <filetype>
        <name />
      </filetype>
      <filesize />
      <source>0</source>
      <sourcename>Original Data</sourcename>
      <access>
        <type>1</type>
        <name>Data available in data repository</name>
        <reponame>Mendeley Data</reponame>
        <PersistentId>10.17632/jz42th6t4t.5</PersistentId>
        <deeplinkurl>https://www.data.mendeley.com</deeplinkurl>
      </access>
    </dataset>
  </datasets>
</data>
